# Supplementary material for: Spatial–temporal trend for mother-to-child transmission of HIV up to infancy and during pre-Option B+ in western Kenya, 2007–13
Source: PeerJ. 2018 Mar 13;6:e4427. doi: 10.7717/peerj.4427 (PMC5861528; doi:10.7717/peerj.4427)
Supplement: Supplemental Information 2 [file peerj-06-4427-s002.csv]

fid	yearcol	totaldist	sumposdist	medage	mtctrate	everbfrate	earlyrate	sdnvprate	m_artrate	distname	longitude	latitude	year	year1	year_fid
1	2007	124	27	3	21.799999	56.5	38.700001	0	54.799999	Bondo	34.252941	-.14322001	2007	2007	20071
1	2008	353	50	2.5	14.2	81.300003	48.200001	1.4	46.200001	Bondo	34.252941	-.14322001	2008	2008	20081
1	2009	671	106	3	15.8	70.300003	39.599998	1.9	36.400002	Bondo	34.252941	-.14322001	2009	2009	20091
1	2010	1237	151	3	12.2	75	46.299999	3.2	27.9	Bondo	34.252941	-.14322001	2010	2010	20101
1	2011	2089	195	2	9.3000002	81.800003	52.900002	2.5	40.599998	Bondo	34.252941	-.14322001	2011	2011	20111
1	2012	2079	131	1.75	6.3000002	84.5	62.5	2.9000001	51.299999	Bondo	34.252941	-.14322001	2012	2012	20121
1	2013	1731	114	1.75	6.5999999	83.800003	62.599998	2.2	55.200001	Bondo	34.252941	-.14322001	2013	2013	20131
2	2007	111	20	3	18	55.900002	47.700001	0	29.700001	Central Kisii	34.813667	-.69567901	2007	2007	20072
2	2008	160	18	2	11.3	54.400002	50.599998	6.9000001	68.099998	Central Kisii	34.813667	-.69567901	2008	2008	20082
2	2009	249	25	2	10	61	50.599998	18.5	57	Central Kisii	34.813667	-.69567901	2009	2009	20092
2	2010	441	60	2	13.6	64.900002	51.700001	7.9000001	48.099998	Central Kisii	34.813667	-.69567901	2010	2010	20102
2	2011	769	73	2	9.5	75.900002	59.700001	3.3	45.900002	Central Kisii	34.813667	-.69567901	2011	2011	20112
2	2012	930	62	1.75	6.6999998	79.099998	61	2.9000001	45.099998	Central Kisii	34.813667	-.69567901	2012	2012	20122
2	2013	699	46	1.5	6.5999999	76.800003	65.699997	1.1	52.400002	Central Kisii	34.813667	-.69567901	2013	2013	20132
3	2007	34	6	7	17.6	55.900002	23.5	0	38.200001	Gucha	34.73716	-.845047	2007	2007	20073
3	2008	71	11	4	15.5	62	36.599998	0	54.900002	Gucha	34.73716	-.845047	2008	2008	20083
3	2009	102	15	2.375	14.7	57.799999	49	8.8000002	67.599998	Gucha	34.73716	-.845047	2009	2009	20093
3	2010	189	17	2.5	9	69.300003	49.200001	3.2	57.700001	Gucha	34.73716	-.845047	2010	2010	20103
3	2011	311	34	2	10.9	85.199997	55.599998	3.5	65.599998	Gucha	34.73716	-.845047	2011	2011	20113
3	2012	309	16	2	5.1999998	85.099998	53.400002	5.5	58.900002	Gucha	34.73716	-.845047	2012	2012	20123
3	2013	288	20	1.75	6.9000001	85.800003	62.799999	3.8	64.199997	Gucha	34.73716	-.845047	2013	2013	20133
4	2007	562	98	3	17.4	74.400002	44	0	27.200001	Homa Bay	34.446423	-.66532499	2007	2007	20074
4	2008	674	82	2.5	12.2	72	45.799999	1.9	53.700001	Homa Bay	34.446423	-.66532499	2008	2008	20084
4	2009	945	110	2	11.6	85.300003	55	2.2	66	Homa Bay	34.446423	-.66532499	2009	2009	20094
4	2010	1416	204	2.25	14.4	82.099998	49.799999	2.8	59.700001	Homa Bay	34.446423	-.66532499	2010	2010	20104
4	2011	2108	233	2	11.1	82	55.400002	3.3	55.5	Homa Bay	34.446423	-.66532499	2011	2011	20114
4	2012	2125	173	1.75	8.1000004	80	65.900002	5.3000002	58.599998	Homa Bay	34.446423	-.66532499	2012	2012	20124
4	2013	1936	149	1.5	7.6999998	84.099998	69.599998	3	58.400002	Homa Bay	34.446423	-.66532499	2013	2013	20134
5	2007	1316	249	2.375	18.9	69.099998	48.900002	0	42.299999	Kisumu	34.702301	-.10025	2007	2007	20075
5	2008	1228	195	2	15.9	68	54.799999	1.3	49.799999	Kisumu	34.702301	-.10025	2008	2008	20085
5	2009	1493	185	2	12.4	65.800003	54.5	3.3	35.799999	Kisumu	34.702301	-.10025	2009	2009	20095
5	2010	1859	214	2	11.5	77.699997	57.5	1.2	37.900002	Kisumu	34.702301	-.10025	2010	2010	20105
5	2011	2728	337	1.75	12.4	76.900002	63.599998	1.9	41.799999	Kisumu	34.702301	-.10025	2011	2011	20115
5	2012	2632	202	1.5	7.6999998	84.199997	65.199997	1.7	52.099998	Kisumu	34.702301	-.10025	2012	2012	20125
5	2013	2446	155	1.5	6.3000002	89.300003	63	1.4	61	Kisumu	34.702301	-.10025	2013	2013	20135
6	2007	9	3	3	33.299999	88.900002	33.299999	0	33.299999	Kuria	34.563946	-1.212624	2007	2007	20076
6	2008	30	5	2.25	16.700001	56.700001	50	13.3	33.299999	Kuria	34.563946	-1.212624	2008	2008	20086
6	2009	87	18	4	20.700001	58.599998	25.299999	0	27.6	Kuria	34.563946	-1.212624	2009	2009	20096
6	2010	155	13	3	8.3999996	80.599998	47.700001	1.9	36.099998	Kuria	34.563946	-1.212624	2010	2010	20106
6	2011	494	42	3	8.5	90.300003	46	4	60.700001	Kuria	34.563946	-1.212624	2011	2011	20116
6	2012	491	44	2	9	96.099998	57.400002	4.3000002	60.099998	Kuria	34.563946	-1.212624	2012	2012	20126
6	2013	469	35	2	7.5	94.699997	59.900002	2.5999999	62.299999	Kuria	34.563946	-1.212624	2013	2013	20136
7	2007	338	59	3	17.5	74.599998	43.5	0	31.700001	Migori	34.393318	-.94199997	2007	2007	20077
7	2008	771	117	3	15.2	71.300003	43.5	1	45.400002	Migori	34.393318	-.94199997	2008	2008	20087
7	2009	2046	308	3	15.1	79	43.299999	3.3	39.700001	Migori	34.393318	-.94199997	2009	2009	20097
7	2010	2320	299	2.25	12.9	79.699997	50	2.4000001	40.200001	Migori	34.393318	-.94199997	2010	2010	20107
7	2011	3502	326	2	9.3000002	91.599998	60.799999	3	46.400002	Migori	34.393318	-.94199997	2011	2011	20117
7	2012	3242	269	1.75	8.3000002	94.199997	64.099998	1.4	58.700001	Migori	34.393318	-.94199997	2012	2012	20127
7	2013	2555	180	1.75	7	95.300003	67	.69999999	66.400002	Migori	34.393318	-.94199997	2013	2013	20137
8	2007	153	28	4	18.299999	39.200001	39.900002	0	24.200001	Nyamira	34.964394	-.63881499	2007	2007	20078
8	2008	98	16	3.625	16.299999	51	39.799999	5.0999999	55.099998	Nyamira	34.964394	-.63881499	2008	2008	20088
8	2009	213	33	2	15.5	56.799999	51.599998	6.0999999	53.5	Nyamira	34.964394	-.63881499	2009	2009	20098
8	2010	343	42	2	12.2	65	55.099998	2.3	43.700001	Nyamira	34.964394	-.63881499	2010	2010	20108
8	2011	680	68	2	10	68.199997	53.5	4.5999999	50.299999	Nyamira	34.964394	-.63881499	2011	2011	20118
8	2012	665	48	1.75	7.1999998	70.5	60	2.9000001	39.400002	Nyamira	34.964394	-.63881499	2012	2012	20128
8	2013	439	22	1.5	5	82.699997	62.900002	3.4000001	59.900002	Nyamira	34.964394	-.63881499	2013	2013	20138
9	2007	398	89	3	22.4	82.199997	41.200001	0	40.200001	Nyando	35.030148	-.198318	2007	2007	20079
9	2008	504	83	3	16.5	73	44.200001	2.2	44.400002	Nyando	35.030148	-.198318	2008	2008	20089
9	2009	1284	153	2.75	11.9	68.5	47.200001	3.8	33.299999	Nyando	35.030148	-.198318	2009	2009	20099
9	2010	1248	139	2	11.1	72.800003	55.799999	3.3	40.5	Nyando	35.030148	-.198318	2010	2010	20109
9	2011	1768	193	1.5	10.9	75	65.900002	4.5	51.900002	Nyando	35.030148	-.198318	2011	2011	20119
9	2012	1554	124	1.5	8	85.400002	66.300003	1.8	52.900002	Nyando	35.030148	-.198318	2012	2012	20129
9	2013	1277	97	1.75	7.5999999	86.5	63.799999	2.7	67.800003	Nyando	35.030148	-.198318	2013	2013	20139
10	2007	199	38	3	19.1	74.400002	44.700001	0	44.200001	Rachuonyo	34.704937	-.433992	2007	2007	200710
10	2008	366	60	3	16.4	76.800003	39.099998	.80000001	61.5	Rachuonyo	34.704937	-.433992	2008	2008	200810
10	2009	585	81	3	13.8	65	44.400002	3.8	37.799999	Rachuonyo	34.704937	-.433992	2009	2009	200910
10	2010	871	101	2.5	11.6	68.900002	48	4.5	34	Rachuonyo	34.704937	-.433992	2010	2010	201010
10	2011	1700	177	2.25	10.4	66.800003	49.200001	3.3	33.799999	Rachuonyo	34.704937	-.433992	2011	2011	201110
10	2012	1751	109	2	6.1999998	83.800003	58.900002	2.4000001	56.700001	Rachuonyo	34.704937	-.433992	2012	2012	201210
10	2013	1438	111	2	7.6999998	87.699997	61.400002	2.5999999	59.5	Rachuonyo	34.704937	-.433992	2013	2013	201310
11	2007	1263	126	2.25	10	47.700001	49.5	0	14.9	Siaya	34.306553	.113565	2007	2007	200711
11	2008	1544	166	3	10.8	62.099998	37.700001	1.6	38.900002	Siaya	34.306553	.113565	2008	2008	200811
11	2009	1410	194	3.5	13.8	61.200001	36.5	5.5999999	35.5	Siaya	34.306553	.113565	2009	2009	200911
11	2010	1811	201	2.5	11.1	72.699997	47.700001	7.5999999	36.299999	Siaya	34.306553	.113565	2010	2010	201011
11	2011	3710	422	2	11.4	79.300003	52.5	3.2	39.299999	Siaya	34.306553	.113565	2011	2011	201111
11	2012	3143	208	1.75	6.5999999	85.300003	62.599998	3.9000001	47.700001	Siaya	34.306553	.113565	2012	2012	201211
11	2013	2254	158	1.5	7	89.900002	66.900002	5.1999998	59	Siaya	34.306553	.113565	2013	2013	201311
12	2007	475	94	3	19.799999	82.300003	40.400002	0	35.599998	Suba	34.209038	-.58054698	2007	2007	200712
12	2008	572	80	2.5	14	84.800003	46.299999	0	59.099998	Suba	34.209038	-.58054698	2008	2008	200812
12	2009	948	129	2.5	13.6	76.199997	48.599998	12.6	51.599998	Suba	34.209038	-.58054698	2009	2009	200912
12	2010	975	94	2	9.6000004	82.199997	57.900002	3.0999999	45	Suba	34.209038	-.58054698	2010	2010	201012
12	2011	1586	141	2	8.8999996	91.5	60.400002	3.4000001	58	Suba	34.209038	-.58054698	2011	2011	201112
12	2012	1454	83	1.75	5.6999998	94.400002	63.299999	2.5	61.599998	Suba	34.209038	-.58054698	2012	2012	201212
12	2013	1415	82	1.75	5.8000002	88.599998	62.599998	2.9000001	63.099998	Suba	34.209038	-.58054698	2013	2013	201312
